# Supplementary material for: Homopolymer switches mediate adaptive mutability in mismatch repair-deficient colorectal cancer
Source: Nat Genet. 2024 Jul 3;56(7):1420–33. doi: 10.1038/s41588-024-01777-9 (PMC11250277; doi:10.1038/s41588-024-01777-9)
Supplement: Supplementary file 4 — Supplementary Tables 1–9. [file 41588_2024_1777_MOESM4_ESM.xlsx]

## Sheet: Supplementary table 1
Supplementary table 1A: Multiple linear regression analysis of association between frameshifts in 23 coding homopolymers and total mutation burden
Independent variables	Homopolymer	Cases mutated	Beta coefficient	Standard error	t value	P value
MSH3	A8	143 (66%)	57294	16962.2	3.378	0.000886
MSH6	C8	81 (37%)	47190.3	16039.6	2.942	0.003663
RFX5	G7	29 (13%)	-6426.2	22979.3	-0.28	0.780049
MBD4	T10	100 (46%)	-226.7	15291	-0.015	0.988185
AIM2	T10	184 (85%)	217.7	21976.5	0.01	0.992106
ACVR2A	A8	212 (98%)	-60886.3	56695.4	-1.074	0.284214
DOCK3	C7	128 (59%)	18511.4	16435.9	1.126	0.261462
TGFBR2	A10	205 (94%)	58377.2	37461	1.558	0.120807
GLYR1	C8	125 (58%)	9028.4	15735.2	0.574	0.566801
OR51E	A8	66 (30%)	-1741.2	16822.1	-0.104	0.917668
CLOCK	A9	140 (65%)	14815.2	17093.2	0.867	0.387177
CASP5	T8	15 (7%)	-39338.4	30024.3	-1.31	0.191695
JAK1	T8	21 (10%)	21234.3	26056.1	0.815	0.416118
TAF1B	A11	208 (96%)	34930.8	42449.4	0.823	0.411602
BAX	G8	115 (53%)	24170.5	15973.8	1.513	0.131898
MYH11	G8	98 (45%)	-15812.1	15776.1	-1.002	0.317476
HPS1	G8	82 (38%)	21541.7	15546.3	1.386	0.167471
SLAMF1	T9	87 (40%)	14910.3	15689	0.95	0.343125
HNF1A	C8	22 (10%)	4553.4	26119.2	0.174	0.861788
RGS12	A9	72 (33%)	12400.9	16625.4	0.746	0.456646
ELAVL3	C9	85 (39%)	-6014.3	15507.7	-0.388	0.698578
SMAP1	A10	183 (84%)	38820.9	22473.8	1.727	0.085715
SLC22A9	A11	206 (95%)	62795.6	37207.8	1.688	0.093101
Tumour purity	-	-	178452	58599.6	3.045	0.002653
Patient age	-	-	792.4	608.5	1.302	0.1944
				R2 (adjusted)		0.225
				P value (F-statistic)		4.20x10-7
Supplementary table 1B: Multiple linear regression analysis of association between frameshifts in MSH6 and MSH3 coding homopolymers individually and combined versus total mutation burden
Independent variables	Beta coefficient	Standard error	t value	P value
MSH3 K383fs	88038.2	20078.9	4.385	1.83e-05
MSH6 F1088fs	63675.6	27247.8	2.337	0.0204
MSH6 F1088fs & MSH3 K383fs	139339	22163.6	6.287	1.83x10-9
tumour purity	145462	56173.8	2.589	0.0103
patient age	874	591.4	1.478	0.141
R2 (adjusted)				0.17
p-value				1.87x10-8

## Sheet: Supplementary table 2
Supplementary table 2A: Frequency of all MSH3 coding mutations in the GEL MSI cohort
Mutation type	Frequency	Percentage
K383fs	146	82
Other frameshift	4	2.2
Missense	18	10.1
Stopgain	3	1.7
Synonymous	7	3.9
Supplementary table 2B: Frequency of all MSH6 coding mutations in the GEL MSI cohort
Mutation type	Frequency	Percentage
F1088fs	81	60.4
Other frameshift	10	7.5
In frame deletion	3	2.2
Missense	27	20.1
Stopgain	2	1.5
Synonymous	11	8.2

## Sheet: Supplementary table 3
Supplementary table 3: Clinical and pathological characteristics of 22 tumours used in whole exome sequencing experiments
Tumour_ID	MLH1	PMS2	MSH2	MSH6	Age group	BRAFV600E	MSH6 deficient samples (n)	MSH6 proficient samples (n)	Pathogenic germline MMR mutation
UCL_1018	p	d	p	subclonal loss	20-30	NO	4	2	PMS2
UCL_1006	d	d	p	subclonal loss	70-80	NO	2	1	-
UCL_1005	d	d	p	subclonal loss	30-40	NO	1	2	-
UCL_1004	d	d	p	subclonal loss	80-90	YES	3	3	-
UCL_1003	d	d	p	subclonal loss	60-70	YES	1	3	-
UCL_1016	d	d	p	subclonal loss	80-90	YES	2	3	-
UCL_1007	p	d	p	subclonal loss	70-80	NO	1	1	-
UCL_1015	d	d	p	subclonal loss	80-90	YES	2	0	-
UCL_1002	d	d	p	subclonal loss	60-70	YES	2	1	-
UCL_1014	d	d	p	subclonal loss	60-70	YES	1	1	-
UCL_1001	d	d	d	subclonal loss	70-80	YES	1	0	-
UCL_1023	p	d	p	p	60-70	NO	0	2	-
UCL_1008	d	d	p	p	70-80	YES	0	1	-
UCL_1009	d	d	p	p	30-40	NO	0	1	MLH1
UCL_1010	d	d	p	p	30-40	YES	0	1	-
UCL_1011	d	d	p	p	80-90	YES	0	1	-
UCL_1012	d	d	p	p	80-90	YES	0	1	-
UCL_1013	d	d	p	p	70-80	YES	0	1	-
UCL_1019	d	d	p	p	70-80	YES	0	1	-
UCL_1020	p	d	p	p	60-70	NO	0	1	-
UCL_1021	d	d	p	p	70-80	YES	0	1	-
UCL_1022	d	d	p	p	30-40	NO	0	1	-
	p=proficient, d=deficient according to immunohistochemistry.

## Sheet: Supplementary table 4
Supplementary table 4: Linear mixed effect modelling of tumour mutation burden
	Full model:
	Formula: MT_burden ~ MSH6_MSH3_status + purity + age + (1 | Tumours)
	Data: cohort
	AIC	BIC	logLik	deviance	df.resid
	881.9	893.2	-434.9	869.9	43
	Random effects:
	Groups	Name	Std.Dev.
	Tumours	(Intercept)	2209
	Residual		1061
	Number of obs: 49, groups: Tumours, 22
	Fixed Effects:
	(Intercept)	MSH6_MSH3_status	purity	age
	1509.53	612.23	1580.3	29.67
	Null model:
	Formula: MT_burden ~ purity + age + (1 | Tumours)
	Data: cohort
	AIC	BIC	logLik	deviance	df.resid
	884.581	894.04	437.291	874.581	44
	Random effects:
	Groups	Name	Std.Dev.
	Tumours	(Intercept)	2428
	Residual		1080
	Number of obs: 49, groups: Tumours, 22
	Fixed Effects:
	(Intercept)	MSH6_MSH3_status	purity	age
		3065.1	29.91	1491.92
	> anova(full_model,null_model)
	Data: cohort
	Models:
	null_model: MT_burden ~ age + purity + (1 | Tumours)
	full_model: MT_burden ~ MSH6_MSH3_status + purity + age + (1 | Tumours)
		npar	AIC	BIC	logLik	deviance	Chisq	Df	Pr(>Chisq)
	null_model	5	884.58	894.04	-437.29	874.58
	full_model	6	881.85	893.2	-434.93	869.85	4.7309	1	0.02963 *
	#remove each fixed effect
	Model: MT_burden ~ MSH6_MSH3_status + purity + age + (1 | Tumours)
		npar	AIC	LRT	Pr(Chi)
	<none>		881.85
	MSH6_MSH3_status	1	884.58	4.7309	0.02963 *
	purity	1	880.8	0.947	0.33048
	age	1	881.17	1.3232	0.25001

## Sheet: Supplementary table 5
Supplementary Table 5A: Antibody conditions and details for immunohistochemistry
Epitope	Clone	Company	Dilution	Antigen retrieval (mins)	Primary incubation (mins)	Post-primary (mins)	HRP polymer (mins)	DAB (mins)
MSH6	EP49	Agilent	0.319444	ER2 40	30	20	20	5
MLH1	ES05	Agilent	0.180556	ER2 40	30	20	20	5
PMS2	A16-4	BD Biosciences	0.25	ER2 40	15	8	8	5
MSH2	FE11	Agilent	0.111111	ER2 40	30	20	20	5
MSH3	611390	BD Biosciences	0.111111	ER1 30	30	8	8	5
Supplementary Table 5B: Antibody conditions and details for multiplex immunofluorescence
Opal fluorophore	Opal fluorophore dilution	Primary epitope	Clone	Company	Primary dilution	Primary incubation (mins)	Antigen retrieval
520	0.145833	MSH6	EP49	Agilent	0.111111	60	ER2 (40)
540	0.145833	CD20	L26	Agilent	0.145833	15	ER1(20)
570	0.145833	FOXP3	D608R	Cell Signalling Technology	0.180556	30	ER2(20)
620	0.145833	CD4	4B12	Agilent	01:50:00	30	ER1(20)
650	0.145833	PANCK	AE1/3	Agilent	0.527778	15	ER1(20)
690	0.145833	CD8	4B11	Agilent	0.111111	15	ER1(20)

## Sheet: Supplementary table 6
Supplementary table 6A: Comparison of ORION cell segmentation with other methods using dataset A
Methods	JSC	MAD	Hausdorff	DiceFP	DiceFN
Otsu	83.5	4.5	11.5	3	16.7
Three-step	88.4	4.7	13.4	5.3	5.2
Watershed	88.7	4.7	13.1	6.4	4.2
LSBR	83.2	5.8	19.8	11.8	9.1
LLBWIP	91.6	3.5	12.7	4.7	3.9
RFOVE	89.8	2.8	7.5	5.2	5.7
U-Net	75.9	4.8	14.5	12.5	13.8
Mask R-CNN	76.8	4.5	14.1	11.7	12.4
ORION (proposed)	92.4	3.6	6.8	5.4	3.2
Supplementary table 6B: Comparison of ORION cell segmentation with other methods using dataset B
Methods	JSC	MAD	Hausdorff	DiceFP	DiceFN
Otsu	56.9	6.2	12.9	24.2	35.4
Three-step	70.8	5.7	16.4	15.5	19.7
Watershed	72.8	5.5	15.9	16.1	13.9
LSBR	64.2	7.2	19.8	21.2	20.4
LLBWIP	75.9	4.1	14.3	12.7	12.2
RFOVE	81	3.5	8.2	13.3	8.1
U-net	74.8	4.8	14.8	13.1	14.4
Mask R-CNN	75.5	4.6	14.5	12.8	13.9
ORION (proposed)	81.2	4.2	7.9	13.4	8.4
Supplementary table 6C: Comparison of ORION cell segmentation with other methods using dataset C
Methods	JSC	MAD	Hausdorff	DiceFP	DiceFN
Otsu	81.4	5.8	17.5	3.9	17.1
Watershed	85.1	4.9	10.1	4.9	10.3
U-net	82.5	5.2	10.5	5.8	12.4
Mask R-CNN	83.7	5.1	10.7	5.2	11.8
ORION (proposed)	88.2	4.2	6.2	4.5	8.8

## Sheet: Supplementary table 7
Table S7: Data used for calculation of immune ON and OFF dn/ds values with samples grouped into two categories (MSH6 F1088FS AND/OR MSH3 K383FS vs MSH6 & MSH3 wild-type)
Group	Scenario	Non synonymous observed	Non synonymous sites	Synonymous observed	Synonymous sites	dN/dS	Lower CI	Upper CI
MSH6 & MSH3 wild type	Immune ON	27	109471	13	49945.7	0.9476	0.489	1.8363
MSH6 & MSH3 wild-type	Immune OFF	1480	5366970	612	2307380	1.0397	0.9462	1.1424
MSH6F1088FS AND/OR MSH3K383FS	Immune ON	384	106497	149	49834.6	1.206	0.9984	1.4567
MSH6F1088FS AND/OR MSH3K383FS	Immune OFF	22824	5280790	10260	2245980	0.9461	0.9244	0.9683
Table S7: Data used for calculation of immune ON and OFF dn/ds values with samples grouped into 4 categories (MSH6 F1088FS vs MSH3 K383FS vs both MSH6 F1088FS/MSH3 K383FS vs MSH6/MSH3 wild-type)
Group	Scenario	Non synonymous observed	Non synonymous sites	Synonymous observed	Synonymous sites	dn_ds	Lower CI	Upper CI
MSH6/3 wild type	Immune ON	27	109471	13	49945.7	0.9476	0.489	1.8363
MSH6/3 wild type	Immune OFF	1480	5366970	612	2307380	1.0397	0.9462	1.1424
MSH6F1088FS	Immune ON	120	106672	44	50097.2	1.2808	0.9069	1.809
MSH6F1088FS	Immune OFF	6990	5287850	3265	2260090	0.915	0.8778	0.9538
MSH3K383FS	Immune ON	50	107228	13	50643.8	1.8165	0.9869	3.3436
MSH3K383FS	Immune OFF	2635	5320790	1156	2280270	0.9769	0.9116	1.0468
MSH6F1088FS & MSH3K383FS	Immune ON	214	106782	92	49697	1.0826	0.8481	1.3819
MSH6F1088FS & MSH3K383FS	Immune OFF	13199	5294550	5839	2239220	0.956	0.9271	0.9859

## Sheet: Supplementary table 8
Supplementary table 8: Clinical data for MSI tumours in the TCGA dataset.
Age	MSH6 & MSH3 wild-type (n)	MSH6F1088FS (n)	MSH3K383FS (n)	MSH6F1088FS & MSH3K383FS (n)
20-40	5	0	0	0
41-60	34	4	11	1
>60	77	8	34	7
Sex
Female	80	12	27	6
Male	36	0	18	2
Tumour type
UCEC	47	9	9	2
CRC	32	3	12	1
STAD	34	0	24	5
ESO	3	0	0	0

## Sheet: Supplementary table 9
Supplementary table 9: Details of experimentally validated neoantigens obtained from literature
Gene	Chr	Genomic coordinate	Homopolymer	Exon position*
SLC35F5	2	114500277	T10	other
SEC31A	4	83785565	T9	other
SLC22A9	11	63149671	A11	other
TTK	6	80751897	A9	last
SETD1B	12	122242658	C8	other
RNF43	17	56435161	C7	other
ASTE1	3	130733047	T11	last
TTK_2	6	80751910	A7	last
LTN1	21	30339206	A11	other
TGFBR2	3	30691872	A10	other
MYH11	16	15802687	C8	penultimate_50bp
* Exon position other refers mutations that do not fall in the NMD escape locations (last exon, the penultimate exon within 50 nucleotides of the 3’ exon junction, or first exon within the first 200 nucleotides of coding sequence). Exon position penultimate_50bp refers to mutations falling within the NMD escape location of the penultimate exon within 50 nucleotides of the 3’ exon junction.
